# Supplementary material for: Molecular Mechanisms of Oxidative Stress Relief by CAPE in ARPE−19 Cells
Source: Int J Mol Sci. 2023 Feb 10;24(4):3565. doi: 10.3390/ijms24043565 (PMC9959600; doi:10.3390/ijms24043565)
Supplement: Supplementary file 1 [file ijms-24-03565-s001.zip]

Archive with 1 entries (1 files):
- ijms-2133487-supplementary.pdf
